# Supplementary material for: Sedimentary microplastic concentrations from the Romanian Danube River to the Black Sea
Source: Sci Rep. 2021 Jan 21;11:2000. doi: 10.1038/s41598-021-81724-4 (PMC7820245; doi:10.1038/s41598-021-81724-4)
Supplement: Supplementary file 2 — Supplementary Information. [file 41598_2021_81724_MOESM2_ESM.xlsx]

## Sheet: All detailed
Area	Sample	Loc. Description	Depth (m)	Water elevation (Sea Level), (m)	Sample elevation (Sea level), (m)	Total particles	MP/Kg	MP/0.5L
Danube River (Iron Gates area)	DR6	Baziaș town	9.13	65	55.87	38	68.8032	38
	DR5	Upstream Svinița town	6.25	65	58.75	56	87.4932	56
	DR4	Upstream Cazanele Mari	32.87	64	31.13	76	165.903	76
	DR3	Downstream Cazanele Mici	5.14	62	56.86	64	157.267	64
	DR2	Upstream Salcia	3.95	32	28.05	16	27.9159	16
	DR1	Downstream Salcia	3.9	32	28.1	34	66.18	34
Danube Delta	DD1	Ceatal Ismail (Mile 32)	4.5	1	-3.5	92	165.171	92
	DD2	Fortuna Lake	1.1	0	-1.1	50	148.992	50
	DD3	Șontea Channel	1.5	0	-1.5	18	39.0837	18
	DD4	Matița Lake	2	0	-2	40	125.436	40
	DD5	Matița Lake	2.1	0	-2.1	52	80.9654	52
	DD6	Sulina Branch	5	0	-5	38	59.167	38
	DD8	Roșuleț Lake	1.5	0	-1.5	54	213.904	54
	DD9	Roșu Lake	1.5	0	-1.5	8	24.4873	8
	DD10	Roșu Lake	1.5	0	-1.5	6	20.9314	6
	DD11	Magistral Canal	2.5	0	-2.5	100	381.461	100
	DD13	Cocoș Canal	2	0	-2	62	100.462	62
	DD14	Razelm Lake	1.5	0	-1.5	58	106.942	58
	DD15	Sf. Gheorghe Branch	2.5	0	-2.5	8	16.0643	8
Danube Delta Coast (Sandy beaches)	DC1	6.5 Km SW of the mouth of the Sulina Arm	0	0	0	135	204.483	135
	DC2	1.7 Km SE of Sulina Town	0	0	0	149	229.231	149
	DC3	1.5 Km NE of Gura Portitei	0	0	0	91	122.411	91
	DC4	1.0 Km SW of Gura Portitei	0	0	0	38	78.8382	38
	DC5	15.2 Km below the engineered channel linking Sinoe Lake to the Black Sea	0	0	0	131	197.796	131
	DC6	Nearby Periboina (engineered channel linking Sinoe Lake to the Black Sea)	0	0	0	93	134.141	93
	DC7	3.3 Km below the engineered channel linking Sinoe Lake to the Black Sea	0	0	0	43	66.5944	43
	DC8	26.5 Km below the engineered channel linking Sinoe Lake to the Black Sea	0	0	0	456.25	620.411	456.25
	DC9	10 Km below the engineered channel linking Sinoe Lake to the Black Sea	0	0	0	102.5	147.408	102.5
	DC10	Sulina Branch	1.3	0	-1.3	38	76.0456	38
	DC11	Sahalin Bay	2.5	0	-2.5	110	178.239	110
Black Sea Inner Shelf (Ro)	BS3	24.5 Km E of Sulina Arm	34.7	0	-34.7	347.5	629.187	347.5
	BS1	1.3 Km E of Constanta City	16.5	0	-16.5	151.19	273.747	151.19
	BS2	1.8 Km E of Eforie Nord	16	0	-16	97.5	176.534	97.5
	BS4	2.1 Km E of the coast between 2 Mai and Vama	16.5	0	-16.5	183.333	331.945	183.333
Black Sea Inner Shelf (Bg)	BS6	2.4 Km E to the Kaliakra Cape	23.2	0	-23.2	131.25	198.803	131.25
	BS7	16 Km E to the Kaliakra Cape	63.7	0	-63.7	76.25	140.592	76.25
	BS8	28,2 Km E to the Kaliakra Cape	74.8	0	-74.8	52.5	109.418	52.5
	BS5	27.2 Km SE to the Kaliakra Cape	94.4	0	-94.4	36	75.0293	36

## Sheet: Danube River
Sample	MP/Kg	Depth (m)	Danube bank (distance from nearest shore, m)	MP (units)	weight (real)
D1-16-03	66.18	3.9	right (45)	34	513.75
D1-16-14	27.9159	3.95	left (35)	16	573.15
D1-16-41	157.267	5.14	left (170)	64	406.95
D1-16-46	165.903	32.87	right (87)	76	458.1
D1-16-56	87.4932	6.25	left (75)	56	640.05
D1-16-73	68.8032	9.13	right (150)	38	552.3

## Sheet: Danube Delta
Sample	Sample localization	Order/Rank	Depth (m)	Loc. Detail
DD1	Ceatal Sf. Gheorghe	-	4.5	Ceatal Ismail (Mile 32)
DD2	Fortuna Lake	1	1.1	Fortuna Lake
DD3	Fortuna Lake distributary	1	0.5	Șontea Channel
DD4	Matita Lake distributary	2	0.5	Matița Lake
DD5	Matita Lake	2	2.6	Matița Lake
DD6	Sulina Branch	-	0.5	Sulina Branch
DC10	Sulina Branch	-	1.3
DD8	Rosu Lake distributary	3	0.5	Roșuleț Lake
DD9	Rosu Lake	3	0.5	Roșu Lake
DD10	Rosu Lake	3	0.5	Roșu Lake
DD11	Rosu Lake distributary	3	0.5	Magistral Canal
DC11	Sahalin Coastal Lagoon	-	0.5
DD13	Razelm Lake distributary	4	0.5	Cocoș
DD14	Razelm Lake	4	0.5	Razelm Lake
DD15	Sf. Gheorghe Branch	-	0.5	Sf. Gheorghe Branch

## Sheet: Danube coast
Sample	Loc. Description	MP/Kg	MP/0.5L
DC1	6.5 Km SW of the mouth of the Sulina Arm	204.483	135
DC2	1.7 Km SE of Sulina Town	229.231	149
DC3	1.5 Km NE of Gura Portitei	122.411	91
DC4	1.0 Km SW of Gura Portitei	78.8382	38
DC5	15.2 Km below the engineered channel linking Sinoe Lake to the Black Sea	197.796	131
DC6	Nearby Periboina (engineered channel linking Sinoe Lake to the Black Sea)	134.141	93
DC7	3.3 Km below the engineered channel linking Sinoe Lake to the Black Sea	66.5944	43
DC8	26.5 Km below the engineered channel linking Sinoe Lake to the Black Sea	620.411	456.25
DC9	10 Km below the engineered channel linking Sinoe Lake to the Black Sea	147.408	102.5
DC10	Musura Bay	76.0456	38
DC11	Sahalin Bay	178.239	110

## Sheet: Shelf samples
Sample	Description	MPs/Kg	MPs/0.5L
BS3	24.5 Km E of Sulina Arm	347.5	629.187
BS1	1.3 Km E of Constanta City	151.19	273.747
BS2	1.8 Km E of Eforie Nord	97.5	176.534
BS4	2.1 Km E of the coast between 2 Mai and Vama	183.333	331.945
BS6	2.4 Km E to the Kaliakra Cape	131.25	198.803
BS7	16 Km E to the Kaliakra Cape	76.25	140.592
BS8	28,2 Km E to the Kaliakra Cape	52.5	109.418
BS5	27.2 Km SE to the Kaliakra Cape	36	75.0293

## Sheet: Coordonates
Sample No.	Latitude (degrees, decimals)	Longitude (degrees, decimals)
DR1	22.9368	44.0969
DR2	22.8939	44.1254
DR3	22.3015	44.6607
DR4	22.2533	44.5828
DR5	22.033	44.5587
DR6	21.3825	44.8026
DD1	28.8843	45.1884
DD2	29.1232	45.2156
DD3	29.1663	45.2125
DD4	29.3584	45.2954
DD5	29.3658	45.2938
DD6	29.3638	45.1761
DD8	29.6256	45.0685
DD9	29.5981	45.0654
DD10	29.614	45.0601
DD11	29.6279	45.0394
DD13	29.194	44.9388
DD14	29.0372	44.7802
DD15	29.1854	45.0499
DC1	29.7607	45.1474
DC2	29.677	45.1374
DC3	29.0152	44.6991
DC4	28.9965	44.6824
DC5	28.9071	44.5775
DC6	28.8998	44.5683
DC7	28.884	44.545
DC8	28.7961	44.4551
DC9	28.7076	44.3723
DC10	29.7264	45.1659
DC11	29.5105	44.801
BS1	28.6898	44.1527
BS2	28.664	44.0689
BS3	30.0416	45.0377
BS4	28.6065	43.7695
BS5	28.665	43.1674
BS6	28.4978	43.3658
BS7	28.6661	43.3663
BS8	28.816	43.3673
